# Supplementary material for: Safety Evaluation of Employing Temporal Interference Transcranial Alternating Current Stimulation in Human Studies
Source: Brain Sci. 2022 Sep 5;12(9):1194. doi: 10.3390/brainsci12091194 (PMC9496688; doi:10.3390/brainsci12091194)
Supplement: Supplementary file 1 [file brainsci-12-01194-s001.zip]

Archive with 1 entries (1 files):
- brainsci-1840357-supplementary.pdf
